# Supplementary material for: Transcriptome analysis of differences in the infection of African swine fever virus (SY-1 strain) in iPAMs and PAMs
Source: Front Immunol. 2025 Dec 5;16:1692373. doi: 10.3389/fimmu.2025.1692373 (PMC12714971; doi:10.3389/fimmu.2025.1692373)
Supplement: Supplementary Table 1 — The siRNA primers used during designing. [file DataSheet1.zip › Supplementary Tables/Supplementary Table 1.xlsx]

## Sheet: Sheet1
	siRNAs sequences
	N.C_s	UUCUCCGAACGUGUCACGUTT
	N.C_a	ACGUGACACGUUCGGAGAATT
	CLDN1-1100625166_1a	CAUAGAAUUCUUGAACAAUUCTT
	CLDN1-1100625166_1s	GAAUUGUUCAAGAAUUCUAUGTT
	CLDN1-1100625166_2a	CGUAGGAGUAAAUCUUCCACUTT
	CLDN1-1100625166_2s	AGUGGAAGAUUUACUCCUACGTT
	CLDN1-1100625166_3a	CUUUGCACUGGAUCUGCCCGGTT
	CLDN1-1100625166_3s	CCGGGCAGAUCCAGUGCAAAGTT
	JPH4-100152448_1a	AGUAGGUCUCGGUGCCGUAGCTT
	JPH4-100152448_1s	GCUACGGCACCGAGACCUACUTT
	JPH4-100152448_2a	GCUUGUACUUGCCCUCCUCGCTT
	JPH4-100152448_2s	GCGAGGAGGGCAAGUACAAGCTT
	JPH4-100152448_3a	CGAAGACUUCCGGAACUGUCGTT
	JPH4-100152448_3s	CGACAGUUCCGGAAGUCUUCGTT
	STC2-100126236_1a	UCUCGAAACAUUCAAACACGCTT
	STC2-100126236_1s	GCGUGUUUGAAUGUUUCGAGATT
	STC2-100126236_2a	GUUCUCGAAACAUUCAAACACTT
	STC2-100126236_2s	GUGUUUGAAUGUUUCGAGAACTT
	STC2-100126236_3a	UCAUGCAAAUCCCAUGUAAGCTT
	STC2-100126236_3s	GCUUACAUGGGAUUUGCAUGATT
	BTN1A1-100626139_1a	CAUUGAGGUACACUCCAGCUGTT
	BTN1A1-100626139_1s	CAGCUGGAGUGUACCUCAAUGTT
	BTN1A1-100626139_2a	GAAUGAAGAUGAGCAAACACGTT
	BTN1A1-100626139_2s	CGUGUUUGCUCAUCUUCAUUCTT
	BTN1A1-100626139_3a	AGUUUCUGACGUGAAUCUUCCTT
	BTN1A1-100626139_3s	GGAAGAUUCACGUCAGAAACUTT
	P2RY12-503659_1a	UGUAAUCUCUGAUGCACAGGCTT
	P2RY12-503659_1s	GCCUGUGCAUCAGAGAUUACATT
	P2RY12-503659_2a	UCUUACAUAUGACUUGUACAGTT
	P2RY12-503659_2s	CUGUACAAGUCAUAUGUAAGATT
	P2RY12-503659_3a	AGUUAACCAGAGGGUACUCUCTT
	P2RY12-503659_3s	GAGAGUACCCUCUGGUUAACUTT
	IL23A-100155546_1a	GCAUCAGCAUCACAGCUCUGCTT
	IL23A-100155546_1s	GCAGAGCUGUGAUGCUGAUGCTT
	IL23A-100155546_2a	ACUUGUAGUCUCAUCAUCUCCTT
	IL23A-100155546_2s	GGAGAUGAUGAGACUACAAGUTT
	IL23A-100155546_3a	CCUUUGCAAGCAGGACUGACUTT
	IL23A-100155546_3s	AGUCAGUCCUGCUUGCAAAGGTT
	IL1B2-396565_1a	AAUAACAGGUCAUUAUUGUUGTT
	IL1B2-396565_1s	CAACAAUAAUGACCUGUUAUUTT
	IL1B2-396565_2a	CAAUCACAGACACCAUCGGCCTT
	IL1B2-396565_2s	GGCCGAUGGUGUCUGUGAUUGTT
	IL1B2-396565_3a	AUUUCUGUCUUGUAGAAGACGTT
	IL1B2-396565_3s	CGUCUUCUACAAGACAGAAAUTT
	EPHX1-397639_1a	CCUUGUCCUUGGAGACGAACCTT
	EPHX1-397639_1s	GGUUCGUCUCCAAGGACAAGGTT
	EPHX1-397639_2a	UGUAAGUCGUUGAUCUCCUCGTT
	EPHX1-397639_2s	CGAGGAGAUCAACGACUUACATT
	EPHX1-397639_3a	UGUAGAAGGUCUUCUUGAAGGTT
	EPHX1-397639_3s	CCUUCAAGAAGACCUUCUACATT
	AQP9-100127153_1a	GCUAAGCUGUUCUUCAAGACCTT
	AQP9-100127153_1s	GGUCUUGAAGAACAGCUUAGCTT
	AQP9-100127153_2a	UAUUGAUAGUGAGGAUUCCUCTT
	AQP9-100127153_2s	GAGGAAUCCUCACUAUCAAUATT
	AQP9-100127153_3a	UAUUUCUCUGGUUUGUCCUCCTT
	AQP9-100127153_3s	GGAGGACAAACCAGAGAAAUATT
	CYP1B1-100625479_1a	GGUGAUCGUACAGGCUGAGGCTT
	CYP1B1-100625479_1s	GCCUCAGCCUGUACGAUCACCTT
	CYP1B1-100625479_2a	ACUUAUCUAGGACAAAGUUGCTT
	CYP1B1-100625479_2s	GCAACUUUGUCCUAGAUAAGUTT
	CYP1B1-100625479_3a	CAUUGACUUUAAAUGACUUGGTT
	CYP1B1-100625479_3s	CCAAGUCAUUUAAAGUCAAUGTT
	LIPG-100155736_1a	UCUACAUAAAGCUGAUGAGCCTT
	LIPG-100155736_1s	GGCUCAUCAGCUUUAUGUAGATT
	LIPG-100155736_2a	GCUCACACUUCAUCACCUCUGTT
	LIPG-100155736_2s	CAGAGGUGAUGAAGUGUGAGCTT
	LIPG-100155736_3a	CGUAAAGGGUGACGUAGAAGGTT
	LIPG-100155736_3s	CCUUCUACGUCACCCUUUACGTT
	LDLR-396801_1a	CCUAUCUUGCAGGUGACAGACTT
	LDLR-396801_1s	GUCUGUCACCUGCAAGAUAGGTT
	LDLR-396801_2a	CUUUGACACUUGAACUUGUUGTT
	LDLR-396801_2s	CAACAAGUUCAAGUGUCAAAGTT
	LDLR-396801_3a	ACUCGUCGAUAUCUUCGCAUCTT
	LDLR-396801_3s	GAUGCGAAGAUAUCGACGAGUTT
	INSIG1-403162_1a	CCUUAACACAGGGACAGCUCCTT
	INSIG1-403162_1s	GGAGCUGUCCCUGUGUUAAGGTT
	INSIG1-403162_2a	CGUUGUACACCAGCAGCUGCGTT
	INSIG1-403162_2s	CGCAGCUGCUGGUGUACAACGTT
	INSIG1-403162_3a	CUUAAACUUGUGCGGUUCUCCTT
	INSIG1-403162_3s	GGAGAACCGCACAAGUUUAAGTT
	NQO1-100286873_1a	CUUUAACCUGGUUGUCCGUCGTT
	NQO1-100286873_1s	CGACGGACAACCAGGUUAAAGTT
	NQO1-100286873_2a	AAUUGAAGGACGUCUUCUCGGTT
	NQO1-100286873_2s	CCGAGAAGACGUCCUUCAAUUTT
	NQO1-100286873_3a	GUUUACCUGUGAUGUCCUUUCTT
	NQO1-100286873_3s	GAAAGGACAUCACAGGUAAACTT
	CYP1A1-403103_1a	CAUUAGAGAUCAGAGUGAAGCTT
	CYP1A1-403103_1s	GCUUCACUCUGAUCUCUAAUGTT
	CYP1A1-403103_2a	UCUAUGACAAUGUUCACAAUCTT
	CYP1A1-403103_2s	GAUUGUGAACAUUGUCAUAGATT
	CYP1A1-403103_3a	CGUCCCUUGAAAUCGUCGCCCTT
	CYP1A1-403103_3s	GGGCGACGAUUUCAAGGGACGTT
	EFHD1-100153398_1a	GCCUGAAGAGCAUGAUCAATT
	EFHD1-100153398_1s	UUGAUCAUGCUCUUCAGGCTT
	EFHD1-100153398_2a	AGUUUGAAGCGGAGCUAAATT
	EFHD1-100153398_2s	UUUAGCUCCGCUUCAAACUTT
	EFHD1-100153398_3a	GGAAACAGGCGGAAGAGAATT
	EFHD1-100153398_3s	UUCUCUUCCGCCUGUUUCCTT
	NTN4-100516554_1a	CAUGGAUGCCUUACAAGUATT
	NTN4-100516554_1s	UACUUGUAAGGCAUCCAUGTT
	NTN4-100516554_2a	CCAACAUUGUGCACCUUUATT
	NTN4-100516554_2s	UAAAGGUGCACAAUGUUGGTT
	NTN4-100516554_3a	GCACAAUAAGAGUGAACCATT
	NTN4-100516554_3s	UGGUUCACUCUUAUUGUGCTT
	TLR8-397384_1a	CGGUAUGACUAUUACAGAUTT
	TLR8-397384_1s	AUCUGUAAUAGUCAUACCGTT
	TLR8-397384_2a	CUCCAGAUAUUACACUUAATT
	TLR8-397384_2s	UUAAGUGUAAUAUCUGGAGTT
	TLR8-397384_3a	GGUGUUACAUGGAUCUGAATT
	TLR8-397384_3s	UUCAGAUCCAUGUAACACCTT
