# Supplementary material for: Transcriptome analysis of differences in the infection of African swine fever virus (SY-1 strain) in iPAMs and PAMs
Source: Front Immunol. 2025 Dec 5;16:1692373. doi: 10.3389/fimmu.2025.1692373 (PMC12714971; doi:10.3389/fimmu.2025.1692373)
Supplement: Supplementary Table 1 — The siRNA primers used during designing. [file DataSheet1.zip › Supplementary Tables/Supplementary Table 2.xlsx]

## Sheet: Sheet1
		Primer sequences for RT-qPCR
		Sus STC2-F	GCGGAAATCCAGCACTGTT
		Sus STC2-R	TAAGCCCCGAATCTCACAA
		Sus BTN1A1-F	GAAATCAGCACTAAACAGAA
		Sus BTN1A1-R	GATCCAAAGTCACATCAAC
		Sus P2RY12-F	AGGCAAAGTCCCCAAGAAAAAG
		Sus P2RY12-R	GTGTAAGGAATACGGGCAAAAT
		Sus IL23A-F	TGCTGCTACTGCCCTGGACC
		Sus IL23A-R	GTGAGAGCTGCTGGCCTTGA
		Sus IL1B2-F	TGGAGGATGTAGACCCCAAAAGT
		Sus IL1B2-R	GTACAGGGCAGACTCGAATTCAA
		Sus EPHX1-F	GGCTGCGGAGGACGAGAG
		Sus EPHX1-R	TCCAAAGGCGGGGTTAAGC
		Sus AQP9-F	ATGGAACAAAAGAAAAAAAGC
		Sus AQP9-R	CCACATCCAAGAACAATCA
		Sus CYP1B1-F	ATGGATTTTAATTACGGCCTGAC
		Sus CYP1B1-R	TTTCCTCTGCTTGTAACTTTTGG
		Sus LIPG-F	CGGGCAGTGCATCTCTTTGTT
		Sus LIPG-R	ATCCCCTTTTTGAAGCGGTTA
		Sus LDLR-F	CTGTGTCAATGCGACTCTGTGCG
		Sus LDLR-R	CTTGAGGGGCTCGTCTGACCAGT
		Sus INSIG1-F	GCCTGTGGTGGACATTTGAC
		Sus INSIG1-R	TCCGGGGACGTGTACTGATA
		Sus NQO1-F	GCATTTCTGTGGCTTCCAAG
		Sus NQO1-R	GCGTCTCATCCCAAATATTCTC
		Sus CYP1A1-F	TACCTGGTGACAAATCCCAG
		Sus CYP1A1-R	AACGAAGGAGGTGTGTCGGA
		Sus CLDN1-F	CACAGAAGACCTGACCTACGTT
		Sus CLDN1-R	TGCATGAAGAAGGACTGACTGA
		Sus JPH4-F	GGGGCTTGATTCACACTCAG
		Sus JPH4-R	GGGATATAGTCCAACCAGGC
		Sus TLR8-F	GGGGCTTGATTCACACTCAG
		Sus TLR8-R	GGGATATAGTCCAACCAGGC
		Sus NTN4-F	ATCTGACTTGTCAGCAGCCC
		Sus NTN4-R	GTGCGAGGAAACCTGAAGGA
		Sus EFHD1-F	AGTAGACCCCTGACATTCCCA
		Sus EFHD1-R	TTCTGCCGAAGAACAGCTCC
		Sus KLHL24-F	TGACTTCTCTTCAGGATCAT
		Sus KLHL24-R	TACTACAGGCTGAGAGAACA
		Sus GAPDH-F	ACATGGCCTCCAAGGAGTAAGA
		Sus GAPDH-R	GATCGAGTTGGGGCTGTGACT
		ASFV P30-F	ATTCTTCTTGAGCCTGATG
		ASFV P30-R	GGTAGCCTGTATAATTGGTT
