# Supplementary material for: Transcriptome analysis of differences in the infection of African swine fever virus (SY-1 strain) in iPAMs and PAMs
Source: Front Immunol. 2025 Dec 5;16:1692373. doi: 10.3389/fimmu.2025.1692373 (PMC12714971; doi:10.3389/fimmu.2025.1692373)
Supplement: Supplementary Table 1 — The siRNA primers used during designing. [file DataSheet1.zip › Supplementary Tables/Supplementary Table 3.xlsx]

## Sheet: Sheet
	ENSEMBL	SYMBOL	ENTREZID	baseMean	log2FoldChange	lfcSE	stat	pvalue	padj	Mock-1	Mock-2	Mock-3	3hpi-1	3hpi-2	3hpi-3
9	ENSSSCG00000012118	TLR8	397384	677.559	-3.28847	0.118203	-27.8204	8.32229e-84	1.36726e-80	1337.27	1085.2	1264.41	135.342	120.724	122.405
85	ENSSSCG00000035224	gene_sourceensembl	-	46.5681	-3.0148	0.393834	-7.65501	1.56149e-07	2.71625e-05	66.3658	83.955	99.1389	7.45004	7.31663	15.1821
54	ENSSSCG00000000896	NTN4	100516554	103.97	-2.79971	0.244745	-11.4393	9.6606e-14	2.64522e-11	172.551	186.567	186.476	24.8335	26.8276	26.5686
109	ENSSSCG00000002014	JPH4	100152448	39.2776	-2.73185	0.41465	-6.58832	1.4792e-05	0.00198832	83.7868	46.6416	74.7476	7.45004	9.75551	13.2843
68	ENSSSCG00000002648	CBFA2T3	100525577	85.5851	-2.62385	0.269968	-9.71911	8.99606e-10	1.95611e-07	131.072	171.019	140.053	19.8668	26.8276	24.6708
74	ENSSSCG00000000443	GLI1	100520490	82.402	-2.51816	0.273194	-9.21748	1.37167e-08	2.74075e-06	116.97	155.472	147.922	26.0751	28.0471	19.9265
80	ENSSSCG00000049630	DEPTOR	100157658	134.603	-2.24928	0.23654	-9.5091	6.40694e-08	1.18416e-05	234.769	171.019	262.797	29.8002	47.5581	61.6771
91	ENSSSCG00000004109	ZC3H12D	100156984	116.927	-2.19357	0.244166	-8.98393	5.0843e-07	8.26115e-05	184.165	182.421	210.867	21.1085	45.1192	57.8816
120	ENSSSCG00000009817	P2RX7	497623	50.7275	-2.12106	0.328028	-6.46608	0.000315919	0.0386048	71.3432	88.1009	87.3367	22.3501	21.9499	13.2843
76	ENSSSCG00000015462	TPK1	100524699	145.83	-2.07169	0.194579	-10.647	1.81766e-08	3.53631e-06	247.213	213.515	244.7	62.0837	60.9719	46.4951
21	ENSSSCG00000037766	NR3C2	100620970	916.185	-2.04168	0.0862873	-23.6614	7.40682e-34	5.21511e-31	1515.63	1496.68	1406.83	377.469	381.684	318.823
11	ENSSSCG00000028905	TNIK	100233204	3977.2	-1.98801	0.0534054	-37.2248	1.0298e-76	1.38424e-73	6680.55	6206.45	6167.07	1594.31	1685.26	1529.59
111	ENSSSCG00000024067	KRT23	100519795	120.632	-1.85993	0.221557	-8.39482	5.19485e-05	0.00685813	198.268	165.837	204.572	34.7669	54.8747	65.4726
105	ENSSSCG00000008972	PPEF2	100511942	125.067	-1.84756	0.19794	-9.33392	9.26565e-06	0.00129247	190.802	192.785	203.786	53.392	53.6553	55.9839
114	ENSSSCG00000010912	KIF14	100524038	101.352	-1.81708	0.22292	-8.15126	0.000123502	0.0158791	145.175	161.691	167.592	39.7336	42.6803	51.2395
96	ENSSSCG00000023857	ARHGEF40	100623088	209.788	-1.75113	0.160993	-10.877	1.53874e-06	0.000234555	303.623	298.507	367.443	96.8506	101.213	91.0924
97	ENSSSCG00000004782	BUB1B	102164975	244.954	-1.70652	0.151833	-11.2395	1.63362e-06	0.000246476	400.683	396.972	327.316	129.134	103.652	111.968
32	ENSSSCG00000035284	BMF	110261428	1831.81	-1.70374	0.0702234	-24.2617	6.13692e-24	2.83564e-21	2759.99	2665.83	2979.68	821.988	951.162	812.24
65	ENSSSCG00000016782	OTULINL	-	910.044	-1.65694	0.10338	-16.0276	1.04508e-10	2.37732e-08	1386.22	1189.88	1568.91	383.677	486.556	445.024
38	ENSSSCG00000027157	SLC40A1	100737517	1956.43	-1.65481	0.0735588	-22.4965	2.74528e-19	1.0682e-16	2969.87	2919.77	3018.23	830.68	1085.3	914.719
26	ENSSSCG00000017054	CYFIP2	100523290	1898.6	-1.65015	0.0587109	-28.1063	8.41548e-29	4.78582e-26	2840.46	2893.86	2905.71	943.672	877.996	929.901
37	ENSSSCG00000012117	TLR7	100037296	2108.9	-1.64965	0.071845	-22.9612	7.66823e-20	3.06439e-17	3326.58	2867.94	3400.62	942.43	1068.23	1047.56
52	ENSSSCG00000023745	MCOLN3	100625693	929.79	-1.61114	0.0813308	-19.8097	2.8629e-14	8.14055e-12	1458.39	1364.01	1379.29	429.619	502.409	445.024
99	ENSSSCG00000004573	gene_sourceensembl	-	298.128	-1.59866	0.130508	-12.2495	2.24636e-06	0.000332147	423.082	479.891	441.404	153.968	149.991	140.434
43	ENSSSCG00000015390	gene_sourceensembl	-	1578.63	-1.57689	0.0699543	-22.5417	8.14308e-17	2.80008e-14	2517.75	2298.92	2280.98	743.763	779.221	851.144
93	ENSSSCG00000041066	gene_sourceensembl	-	590.221	-1.57491	0.120343	-13.0868	8.8863e-07	0.00013978	1016.23	890.337	745.115	332.769	256.082	300.795
106	ENSSSCG00000015581	CENPF	100521032	357.006	-1.51338	0.120151	-12.5956	9.65343e-06	0.00132812	545.029	488.183	551.559	191.218	191.452	174.594
67	ENSSSCG00000006398	SLAMF8	100514958	870.636	-1.50065	0.080638	-18.6097	2.67291e-10	5.89876e-08	1268.42	1256.22	1334.44	430.861	484.117	449.769
29	ENSSSCG00000009169	SLC39A8	100524695	4969.27	-1.45509	0.0428995	-33.9186	1.36281e-26	6.94847e-24	7145.94	7423.28	7280.42	2623.66	2660.81	2681.53
108	ENSSSCG00000011330	NBEAL2	100517371	572.926	-1.44365	0.105278	-13.7128	1.25369e-05	0.00170065	765.695	889.301	856.057	341.46	314.615	270.43
31	ENSSSCG00000037015	SESN3	100526065	9210.42	-1.4254	0.0420484	-33.899	2.32424e-24	1.10859e-21	13911.9	12976.7	13383.8	4847.49	5008.23	5134.38
42	ENSSSCG00000008973	NAAA	100521735	4126.96	-1.40314	0.0484134	-28.9824	4.14791e-17	1.46026e-14	6165.38	5905.87	5897.19	2159.27	2359.61	2274.46
55	ENSSSCG00000038549	ZFP36L2	100513591	5372.68	-1.40103	0.0573257	-24.4399	1.31994e-12	3.54847e-10	7918.27	7477.17	7986.98	2663.39	3210.78	2979.48
104	ENSSSCG00000000437	ARHGAP9	100518732	708.887	-1.39031	0.0903915	-15.381	7.871e-06	0.00110839	1012.08	976.365	1092.1	372.502	378.026	422.251
89	ENSSSCG00000017238	TTYH2	100516219	1171.54	-1.38754	0.0784468	-17.6877	3.90192e-07	6.43671e-05	1734.64	1571.31	1776.63	615.87	712.152	618.669
100	ENSSSCG00000001078	MBOAT1	100152017	1204.97	-1.37317	0.0819945	-16.7471	2.66795e-06	0.000390577	1852.43	1582.71	1781.35	711.479	598.744	703.119
75	ENSSSCG00000029815	SRGAP1	100623414	4255.02	-1.28571	0.0515762	-24.9284	1.51583e-08	2.98841e-06	6177	6168.1	5762.65	2321.93	2575.45	2524.97
116	ENSSSCG00000049811	gene_sourceensembl	-	1439.6	-1.26287	0.0740594	-17.0521	0.00019302	0.0243931	2096.33	1847.01	2151.94	798.396	897.507	846.4
107	ENSSSCG00000013235	MADD	100514701	3000.76	-1.2404	0.0562766	-22.041	9.70085e-06	0.00132812	4390.1	4301.4	3956.11	1847.61	1802.33	1707.03
124	ENSSSCG00000043781	RHOB	100144503	1763.03	-1.23595	0.0705559	-17.5174	0.000412564	0.0488013	2360.13	2343.48	2721.6	995.822	1087.74	1069.39
122	ENSSSCG00000006950	DNAI3	-	1880.83	-1.19223	0.0570368	-20.9027	0.000375576	0.0451485	2568.36	2619.19	2661.01	1132.41	1176.76	1127.27
101	ENSSSCG00000004789	THBS1	492313	6331.14	-1.17669	0.03934	-29.9108	3.53867e-06	0.000512969	8767.75	8860.88	8707.7	3854.16	3936.35	3860.04
117	ENSSSCG00000004890	SERPINB2	100519286	12012.7	1.15755	0.0445357	25.9914	0.000201949	0.0253053	7546.62	6956.86	7798.14	16983.6	16271	16520
121	ENSSSCG00000010054	ADORA2A	503661	1882.84	1.21465	0.063429	19.1497	0.000357124	0.0432822	1056.05	1159.82	1188.09	2603.79	2524.24	2765.03
58	ENSSSCG00000038948	ETS2	100154449	7782.26	1.25526	0.0379976	33.0353	9.21998e-12	2.35046e-09	4580.07	4679.71	4529.7	10848.5	10960.3	11095.2
77	ENSSSCG00000035537	RUNX1	100512633	9539.84	1.26346	0.0485128	26.0438	2.80685e-08	5.33321e-06	5813.64	5811.55	5211.09	13868.3	12885.8	13648.7
102	ENSSSCG00000008428	MSH2	100337661	1572.87	1.26968	0.06023	21.0805	3.77635e-06	0.000542108	915.018	931.796	920.576	2156.79	2280.35	2232.71
47	ENSSSCG00000016067	STK17B	100153033	42787.9	1.27532	0.035349	36.0781	3.38466e-15	1.0648e-12	25169.2	25123.3	24764.3	62117.2	58206.2	61346.9
92	ENSSSCG00000047073	gene_sourceensembl	-	3061.1	1.27575	0.0572194	22.2957	7.20944e-07	0.000114622	1776.11	1929.93	1667.26	4493.62	4210.72	4288.93
73	ENSSSCG00000009434	RGCC	100625944	5254.42	1.27633	0.0471078	27.0937	2.2345e-09	4.52594e-07	3141.59	3173.71	2902.57	7320.91	7322.73	7665.04
48	ENSSSCG00000006296	ATP1B1	396898	120919	1.27997	0.0363831	35.1803	7.07404e-15	2.1791e-12	69539.7	69129.1	72947.4	171995	176152	165752
83	ENSSSCG00000016646	IFRD1	493185	10375.2	1.28017	0.0533578	23.9921	7.57608e-08	1.34964e-05	5983.7	6588.91	5591.12	15179.5	14011.3	14896.4
59	ENSSSCG00000032108	gene_sourceensembl	-	5716.29	1.29508	0.044545	29.0734	1.7453e-11	4.3739e-09	3485.86	3224.49	3217.29	8128	8203.16	8038.9
62	ENSSSCG00000023716	TNFAIP6	100286870	23777.5	1.31162	0.0487597	26.8996	8.24798e-11	1.96701e-08	13970.8	14525.2	12482.1	33515.3	33295.6	34876
49	ENSSSCG00000052306	CYP3A29	403324	8635.5	1.32095	0.0418153	31.5902	8.24084e-15	2.48672e-12	4955.86	4978.22	4875.9	12932	12098	11973
95	ENSSSCG00000035357	BCL2L1	397536	1552.24	1.33386	0.0703005	18.9737	1.02163e-06	0.000157353	915.018	918.322	815.929	2123.26	2153.53	2387.38
61	ENSSSCG00000007007	IDO1	100519877	8002.47	1.3405	0.0532158	25.1899	7.84707e-11	1.90208e-08	4872.91	4588.5	4133.15	11864.2	11159.1	11397
66	ENSSSCG00000006335	RGS4	100157437	10563.6	1.35662	0.0566403	23.9515	1.52495e-10	3.41634e-08	6139.66	6370.21	5296.85	15353.3	14540.6	15681.2
60	ENSSSCG00000015701	MGAT5	100512563	2329.76	1.3724	0.0562659	24.3914	1.8129e-11	4.4676e-09	1337.27	1218.9	1333.65	3445.64	3374.19	3268.89
69	ENSSSCG00000013335	LGR4	100518646	4103.09	1.39228	0.0653181	21.3153	9.52956e-10	2.04209e-07	2322.8	2506.21	1968.62	5960.03	5939.89	5921
63	ENSSSCG00000005965	MYC	448810	1741.23	1.39664	0.0620952	22.4919	8.42445e-11	1.9772e-08	908.382	976.365	992.176	2578.96	2409.61	2581.9
46	ENSSSCG00000034039	SLC11A2	733595	6077.76	1.40973	0.0523292	26.9397	2.44044e-15	7.84443e-13	3545.59	3373.75	3054.42	9121.34	8653.14	8718.3
98	ENSSSCG00000061605	gene_sourceensembl	-	31283.4	1.42825	0.093348	15.3002	2.24153e-06	0.000332147	15817.5	16345.3	18687.7	44255.7	43480.3	49114
51	ENSSSCG00000004142	CITED2	100156022	2046.97	1.43252	0.0573712	24.9693	2.36948e-14	6.86965e-12	1075.13	1157.75	1090.53	3043.34	2881.53	3033.57
86	ENSSSCG00000037358	gene_sourceensembl	-	1097.38	1.44669	0.0877364	16.4891	1.77817e-07	3.05721e-05	524.29	590.794	652.271	1441.58	1707.21	1668.13
71	ENSSSCG00000009808	TMEM120B	100525612	1166.77	1.45883	0.0772686	18.88	1.44177e-09	2.98197e-07	618.861	657.129	593.26	1853.82	1574.3	1703.24
40	ENSSSCG00000038929	CEMIP	100738461	17931.5	1.47676	0.0557921	26.4689	6.41263e-18	2.37043e-15	9666.18	10095.3	8682.52	28086.7	24410.7	26647.4
87	ENSSSCG00000006378	SLAMF7	-	16860	1.47701	0.0943058	15.662	2.11654e-07	3.59714e-05	9122.81	9650.68	7964.95	25677.8	23102.3	25641.6
82	ENSSSCG00000015037	IL18	397057	811.297	1.48757	0.0927259	16.0426	7.27548e-08	1.31189e-05	479.493	376.243	421.734	1105.09	1262.12	1223.1
36	ENSSSCG00000009100	TNIP3	100738704	2534.23	1.49489	0.0532361	28.0804	7.28331e-21	2.99142e-18	1374.6	1321.51	1286.45	3819.39	3627.83	3775.59
57	ENSSSCG00000035077	INHBA	397093	2092.06	1.53098	0.0777377	19.6942	4.23396e-12	1.0983e-09	983.873	1169.15	1076.37	3475.44	2786.42	3061.08
78	ENSSSCG00000006796	CHI3L2	100037944	522.469	1.54284	0.0999657	15.4337	2.81341e-08	5.33321e-06	271.27	242.537	284.828	776.046	813.366	746.768
110	ENSSSCG00000040047	TMEM151B	100157535	236.65	1.56882	0.143798	10.9099	3.81609e-05	0.00508331	127.754	127.487	103.86	347.669	340.223	372.909
35	ENSSSCG00000023174	USP53	100626376	3157.92	1.56971	0.0595707	26.3505	5.68301e-22	2.40083e-19	1674.91	1654.22	1448.53	4925.72	4525.34	4718.77
22	ENSSSCG00000005311	CD72	100038011	6795.92	1.57144	0.0476154	33.0027	1.7528e-33	1.17804e-30	3330.73	3354.05	3580.8	9876.27	9901.84	10731.8
103	ENSSSCG00000026587	BATF3	100621683	283.646	1.62132	0.141863	11.4288	5.94197e-06	0.000844789	136.879	139.925	141.627	368.777	414.609	500.059
17	ENSSSCG00000008881	RAPGEF2	100517409	6256.19	1.62929	0.0434313	37.5142	7.07573e-48	6.15422e-45	3108.41	3061.77	2998.56	9842.75	9326.27	9199.38
64	ENSSSCG00000039426	FSTL1	110256417	643.078	1.6302	0.0989342	16.4776	9.45907e-11	2.18534e-08	345.102	325.455	272.239	1028.11	963.356	924.208
45	ENSSSCG00000022197	HS6ST1	100156717	1130.27	1.63768	0.0810373	20.2089	1.78821e-15	5.87567e-13	505.21	522.386	620.012	1735.86	1630.39	1767.76
94	ENSSSCG00000062696	BCL2	100049703	264.25	1.64888	0.136148	12.1109	9.39747e-07	0.000146264	113.651	140.961	129.825	408.511	381.684	410.865
20	ENSSSCG00000004791	RASGRP1	100522721	5115	1.65375	0.0494501	33.4429	3.34153e-40	2.47039e-37	2616.47	2462.68	2323.47	7908.22	7538.57	7840.59
70	ENSSSCG00000013498	EBI3	100522599	391.552	1.6728	0.112879	14.8194	1.25815e-09	2.65758e-07	191.631	189.676	180.181	619.595	552.406	615.822
24	ENSSSCG00000060818	gene_sourceensembl	-	2242.95	1.68334	0.061255	27.4808	3.36224e-29	2.07142e-26	1129.05	1076.9	990.602	3566.09	3279.07	3415.96
115	ENSSSCG00000019401	ssc-mir-223	-	108.316	1.75612	0.207758	8.45272	0.000136624	0.0174149	44.7969	58.0429	46.4222	168.868	160.966	170.798
34	ENSSSCG00000020864	VDR	396628	898.915	1.75728	0.0780989	22.5007	1.56152e-22	6.79078e-20	402.343	431.176	399.703	1406.82	1337.72	1415.73
112	ENSSSCG00000014249	MARCHF3	-	111.487	1.78958	0.210968	8.48275	9.10331e-05	0.0119116	38.1603	59.0794	53.5035	172.593	171.941	173.645
10	ENSSSCG00000008090	IL1A	397094	47764.2	1.81128	0.0424316	42.6869	8.67195e-82	1.28223e-78	20442.3	21178.4	21928.6	78585.5	71189.6	73261
39	ENSSSCG00000039419	SLCO4A1	110257486	561.382	1.81889	0.0945602	19.2353	2.35918e-18	8.94433e-16	243.065	251.865	249.421	846.822	888.971	888.151
30	ENSSSCG00000001573	PIM1	100157844	1113.22	1.87006	0.0851157	21.9707	7.89924e-25	3.89327e-22	501.891	461.234	470.516	1949.43	1564.54	1731.7
13	ENSSSCG00000004241	GJA1	100518636	3050.52	1.90771	0.0535637	35.6157	1.02455e-64	1.16531e-61	1287.5	1330.84	1236.09	5021.33	4624.11	4803.22
44	ENSSSCG00000031106	PLA2G2D	100512662	457.185	1.94655	0.11762	16.5495	4.2247e-16	1.41969e-13	163.426	217.661	185.689	704.029	793.855	678.448
79	ENSSSCG00000034087	gene_sourceensembl	-	174.518	1.9729	0.184159	10.713	6.35664e-08	1.18416e-05	79.6389	54.9335	77.108	278.135	236.571	320.721
56	ENSSSCG00000023737	CSF2	397208	258.536	2.06989	0.154753	13.3754	2.36382e-12	6.24134e-10	77.9798	126.451	95.9916	439.553	406.073	405.171
12	ENSSSCG00000032343	CCL4	396668	6689.91	2.0744	0.0596579	34.7716	8.22014e-73	1.01286e-69	2415.71	2660.65	2627.97	11533.9	9709.17	11192
28	ENSSSCG00000011298	CDCP1	100512497	511.171	2.08994	0.100823	20.7288	1.5359e-27	8.11062e-25	195.779	194.858	192.77	805.846	856.046	821.729
15	ENSSSCG00000031999	GPR18	100153378	2042.23	2.15642	0.0719523	29.9701	2.00491e-58	1.97631e-55	739.149	848.878	663.287	3423.29	3216.88	3361.88
84	ENSSSCG00000025005	B4GALT6	100517222	81.5195	2.2971	0.249485	9.20735	1.00132e-07	1.76255e-05	26.5463	27.985	28.3254	135.342	121.944	148.974
25	ENSSSCG00000057079	SHAS2	397120	466.512	2.30459	0.117525	19.6093	6.23799e-29	3.68939e-26	137.709	148.217	184.115	807.088	726.785	795.16
7	ENSSSCG00000008959	CXCL2	414904	39174.3	2.31596	0.0443018	52.2769	3.36407e-194	7.10587e-191	12626.1	12862.7	13818.1	66819.4	61669.4	67249.9
27	ENSSSCG00000015579	PTGS2	397590	28787.4	2.3419	0.122722	19.083	3.9406e-28	2.15799e-25	9741.67	10411.5	8305.64	52083.2	43712	48470.6
33	ENSSSCG00000038062	gene_sourceensembl	-	3336.05	2.37061	0.138839	17.0745	2.75498e-23	1.2344e-20	1109.14	1238.59	897.758	5890.5	5266.76	5613.57
123	ENSSSCG00000005203	IL33	100518643	34.6939	2.43406	0.426652	5.70503	0.000388032	0.0462697	4.14786	19.6931	9.4418	64.567	60.9719	49.3417
119	ENSSSCG00000036445	gene_sourceensembl	-	25.977	2.55527	0.453125	5.63922	0.00029922	0.0368689	5.80701	8.29185	8.65498	47.1836	36.5832	49.3417
1	ENSSSCG00000008953	CXCL8	396880	733877	2.60694	0.0374098	69.686	0	0	203775	213109	203991	1.29782e+06	1.20404e+06	1.28053e+06
72	ENSSSCG00000001132	BTN1A1	100626139	70.1586	2.67602	0.282304	9.47921	1.45206e-09	2.98197e-07	22.3985	20.7296	14.1627	125.409	115.847	122.405
3	ENSSSCG00000017700	CCL3L1	494459	24232.8	2.7605	0.0422014	65.4125	0	0	6293.14	6073.78	6327.58	43356.8	39768.3	43577.3
90	ENSSSCG00000036844	GPR171	110256318	49.8632	2.77104	0.358553	7.7284	3.91792e-07	6.43671e-05	14.1027	17.6202	7.08135	109.267	78.0441	73.0637
118	ENSSSCG00000038518	gene_sourceensembl	-	19.3842	2.8807	0.544281	5.29267	0.000274761	0.0341397	4.14786	4.14592	5.50772	40.9752	29.2665	32.2619
8	ENSSSCG00000017488	CSF3	396839	1997.21	2.88913	0.0727598	39.7078	6.32644e-149	1.16928e-145	456.265	527.569	446.125	3715.09	3257.12	3581.07
2	ENSSSCG00000008957	AMCF-II	396900	388258	3.0659	0.0354003	86.6067	0	0	81340.4	82465.5	84707.9	673464	687966	719606
5	ENSSSCG00000060276	gene_sourceensembl	-	101672	3.08892	0.0352543	87.6182	0	0	20703.6	21243.7	22205.5	184353	179645	181880
16	ENSSSCG00000010241	TET1	100625859	373.479	3.17828	0.139609	22.7656	3.48853e-55	3.22384e-52	79.6389	60.1159	81.0421	726.379	673.13	620.567
81	ENSSSCG00000015654	IL20	100522695	39.1123	3.19251	0.415512	7.68331	6.5788e-08	1.20092e-05	6.63658	12.4378	4.7209	84.4338	60.9719	65.4726
50	ENSSSCG00000054537	gene_sourceensembl	-	75.4336	3.20409	0.289385	11.072	1.30389e-14	3.85585e-12	17.421	12.4378	14.1627	136.584	135.358	136.639
14	ENSSSCG00000038521	CHAC1	100524723	377.8	3.39179	0.147263	23.0322	1.28045e-59	1.35234e-56	59.7292	60.1159	76.3212	771.079	609.719	689.835
6	ENSSSCG00000036288	gene_sourceensembl	-	2532.84	3.53256	0.079251	44.5744	2.21118e-224	5.44908e-221	419.764	437.395	354.854	5176.54	4460.71	4347.76
4	ENSSSCG00000039214	gene_sourceensembl	P	90702.5	3.60388	0.0364935	98.7542	0	0	14122.6	13511.6	13720.5	174148	163321	165391
53	ENSSSCG00000008088	gene_sourceensembl	-	65.7535	3.68563	0.364413	10.1139	8.54864e-14	2.38491e-11	10.7844	14.5107	3.93408	156.451	107.311	101.53
23	ENSSSCG00000016254	gene_sourceensembl	-	146.289	3.81444	0.240619	15.8526	6.62766e-32	4.26072e-29	12.4436	30.058	17.31	278.135	273.154	266.635
19	ENSSSCG00000033520	IL23A	100155546	840.273	3.84939	0.215135	17.8929	2.4222e-40	1.88498e-37	91.2529	130.597	106.22	1893.55	1325.53	1494.48
88	ENSSSCG00000008087	IL1B2	396565	25.2659	3.88949	0.574334	6.77217	2.43936e-07	4.09868e-05	1.65914	4.14592	3.93408	36.0085	45.1192	60.7282
113	ENSSSCG00000034182	gene_sourceensembl	-	68.8658	3.90425	0.788582	4.95098	0.000115307	0.0149555	4.97743	8.29185	12.5891	59.6003	74.3858	253.351
41	ENSSSCG00000033667	gene_sourceensembl	-	85.0822	3.91598	0.34589	11.3215	1.72283e-17	6.2131e-15	11.614	12.4378	7.86817	202.393	175.599	100.581
18	ENSSSCG00000040904	CLDN1	100625166	178.848	5.31452	0.302239	17.5838	1.5625e-46	1.28351e-43	8.29572	12.4378	6.29453	327.802	397.537	320.721
