# Supplementary material for: Transcriptome analysis of differences in the infection of African swine fever virus (SY-1 strain) in iPAMs and PAMs
Source: Front Immunol. 2025 Dec 5;16:1692373. doi: 10.3389/fimmu.2025.1692373 (PMC12714971; doi:10.3389/fimmu.2025.1692373)
Supplement: Supplementary Table 1 — The siRNA primers used during designing. [file DataSheet1.zip › Supplementary Tables/Supplementary Table 4.xlsx]

## Sheet: Sheet1
	ENSEMBL	SYMBOL	ENTREZID	baseMean	log2FoldChange	lfcSE	stat	pvalue	padj	Mock-1	Mock-2	Mock-3	6hpi-1	6hpi-2	6hpi-3
1	ENSSSCG00000039214	gene_sourceensembl	-	25485.6	2.77437	0.0420892	65.9164	0	0	6464.03	6982.5	6025.89	45866.6	43547.4	44027
2	ENSSSCG00000023716	TNFAIP6	100286870	18393.6	1.95726	0.031815	61.52	3.4508e-199	2.55618e-195	7527.93	7780.83	7271.62	28817.6	29264	29699.7
3	ENSSSCG00000052306	CYP3A29	403324	7773.55	2.04273	0.0360705	56.6315	4.73532e-184	2.33846e-180	3069.74	3106.84	2920.67	12274.1	12541	12728.9
4	ENSSSCG00000004890	SERPINB2	100519286	2795.55	2.49427	0.0530762	46.9942	1.09162e-174	4.0431e-171	802.723	895.14	817.615	4629.26	4911.61	4716.93
5	ENSSSCG00000008953	CXCL8	396880	292242	1.95451	0.0374446	52.1973	1.23235e-143	3.65146e-140	120037	127649	111906	461834	468939	463087
6	ENSSSCG00000008957	AMCF-II	396900	286816	1.75145	0.0301837	58.0263	4.12277e-137	1.01798e-133	130954	136922	126168	440333	441514	445006
7	ENSSSCG00000036288	gene_sourceensembl	-	681.954	3.02572	0.0976484	30.9859	6.79713e-96	1.43856e-92	133.467	151.692	162.021	1179.28	1292.26	1173.01
8	ENSSSCG00000060276	gene_sourceensembl	-	51558.1	1.74062	0.0362249	48.0503	3.33051e-93	6.16769e-90	24083.6	24706.7	22439.3	82090.8	79246.8	76781.3
9	ENSSSCG00000012118	TLR8	397384	2495.33	-3.18422	0.113803	-27.98	2.11934e-82	3.48867e-79	4395.77	4237.55	4856.33	507.81	429.459	545.035
10	ENSSSCG00000004791	RASGRP1	100522721	3638.44	1.87459	0.0523212	35.8284	5.03796e-63	7.46373e-60	1533.43	1676.9	1450.68	5683.38	5967.15	5519.08
11	ENSSSCG00000008959	CXCL2	414904	23455.5	1.40938	0.0320951	43.9127	1.45585e-37	1.96076e-34	13240.1	12984.4	12256.7	34555.2	34008.8	33687.9
12	ENSSSCG00000000656	CLEC2B	100520839	11189.1	1.42503	0.035337	40.3269	1.26647e-33	1.56356e-30	6066.51	6082.7	6067.73	15639.8	16254.8	17022.9
13	ENSSSCG00000015784	ACSL1	448982	6798.46	1.55287	0.0467275	33.2324	1.33722e-32	1.52392e-29	3667.95	3448.54	3249	10330.7	10554.1	9540.49
14	ENSSSCG00000008090	IL1A	397094	42848.5	1.39646	0.0337602	41.3642	3.81395e-32	4.03598e-29	23665.9	24666.3	22419	60939.7	62928.7	62471.7
15	ENSSSCG00000016832	IL7R	100271930	2038.82	1.60877	0.0579793	27.7474	4.32483e-26	4.27149e-23	1002.44	940.699	1089.08	2980.68	3082.53	3137.51
16	ENSSSCG00000001132	BTN1A1	100626139	104.675	3.706	0.262124	14.1383	2.76333e-25	2.55867e-22	13.4427	14.4962	17.1678	215.398	172.042	195.502
17	ENSSSCG00000038062	gene_sourceensembl	-	1942.67	1.60089	0.0583172	27.4513	3.38864e-25	2.9531e-22	946.752	1031.3	900.235	2848.31	2923.43	3005.99
18	ENSSSCG00000024344	CCR5	414371	2363.82	1.55547	0.0555166	28.0181	7.2066e-24	5.93143e-21	1288.58	1172.64	1140.58	3366.95	3674.98	3539.18
19	ENSSSCG00000036865	SDS	100155595	4948.69	1.35145	0.0375531	35.9877	4.0355e-21	3.14663e-18	2787.45	2844.88	2718.95	7062.41	7188.26	7090.2
20	ENSSSCG00000023784	SEMA3C	100624508	1541.33	1.67646	0.0772511	21.7015	1.00564e-18	7.44924e-16	733.589	815.928	642.718	2310.42	2552.18	2193.18
21	ENSSSCG00000040581	CISH	100518866	992.1	1.69113	0.0809502	20.891	6.84336e-18	4.82783e-15	499.301	467.502	439.924	1649.78	1526.39	1369.7
22	ENSSSCG00000047073	gene_sourceensembl	-	2085.21	1.47233	0.0562288	26.1847	2.22902e-17	1.50104e-14	1149.35	1107.41	1055.82	2879.6	3147.21	3171.87
23	ENSSSCG00000000896	NTN4	100516554	170.341	-2.56987	0.191331	-13.4315	1.15299e-16	7.42677e-14	294.78	289.924	289.706	57.7604	54.3292	35.5458
24	ENSSSCG00000032438	FFAR2	100126285	162.467	2.44892	0.187195	13.0822	4.9651e-15	3.06491e-12	34.567	60.0556	53.6493	269.549	269.059	287.921
25	ENSSSCG00000006374	CD244	100153635	433.323	-1.90118	0.122078	-15.5735	7.79687e-14	4.62043e-11	620.286	652.328	778.988	198.551	186.271	163.511
26	ENSSSCG00000040904	CLDN1	100625166	126.793	5.45103	0.614773	8.86675	2.24129e-13	1.2771e-10	11.5223	2.07088	4.29194	247.888	194.033	300.954
27	ENSSSCG00000031106	PLA2G2D	100512662	801.383	1.66832	0.0931629	17.9076	3.65069e-13	2.00315e-10	403.282	329.788	427.048	1241.85	1126.68	1279.65
28	ENSSSCG00000015930	DHRS9	100519223	600.857	-1.66773	0.0983291	-16.9607	5.57856e-12	2.95166e-09	916.026	838.19	990.366	282.785	276.82	300.954
29	ENSSSCG00000002014	JPH4	100152448	134.587	-2.36376	0.204833	-11.54	1.38848e-11	7.09321e-09	217.964	220.031	238.203	48.1337	45.2743	37.9155
30	ENSSSCG00000017262	SLC16A6	100739042	2981.67	1.31656	0.0481501	27.3429	2.4408e-11	1.20535e-08	1718.75	1791.31	1603.04	4246.59	4222.15	4308.15
31	ENSSSCG00000017488	CSF3	396839	546.104	1.5791	0.0946186	16.6891	4.66771e-10	2.23071e-07	297.66	260.931	265.027	821.883	855.037	776.083
32	ENSSSCG00000038948	ETS2	100154449	7600.39	1.24134	0.0394757	31.4457	4.86856e-10	2.25399e-07	4615.66	4550.77	4385.29	11251.2	10439	10360.4
33	ENSSSCG00000026478	PADI2	100621356	1023.86	-1.51733	0.0850106	-17.8488	5.80571e-10	2.60641e-07	1638.09	1391.63	1526.86	554.741	463.091	568.733
34	ENSSSCG00000015375	ITGB8	100037284	24189	1.25174	0.0423268	29.5733	1.36018e-09	5.92678e-07	13706.8	15558	13633.4	34410.8	34505.5	33319.4
35	ENSSSCG00000010241	TET1	100625859	160.834	1.92409	0.174628	11.0182	6.05796e-08	2.56425e-05	57.6117	71.9632	70.8171	273.159	222.491	268.963
36	ENSSSCG00000016290	EFHD1	100153398	43.6221	-3.19604	0.432351	-7.39225	1.894e-07	7.79436e-05	68.1739	65.2328	103.007	7.22005	3.88065	14.2183
37	ENSSSCG00000006796	CHI3L2	100037944	817.647	1.4115	0.0818331	17.2486	2.4708e-07	9.89323e-05	430.167	424.014	491.427	1156.41	1139.62	1264.25
38	ENSSSCG00000036445	gene_sourceensembl	-	52.8628	2.56673	0.311931	8.22854	2.54757e-07	9.93215e-05	17.2835	13.9785	15.0218	93.8607	76.3195	100.713
39	ENSSSCG00000037358	gene_sourceensembl	-	1185.85	1.31948	0.0643689	20.4987	3.4664e-07	0.000131679	712.465	658.541	667.397	1672.65	1677.74	1726.34
40	ENSSSCG00000004241	GJA1	100518636	1114.29	1.34727	0.0710397	18.9651	5.08132e-07	0.000188199	606.843	661.13	612.675	1505.38	1704.9	1594.82
41	ENSSSCG00000037241	RGS2	733670	420.063	-1.60927	0.126735	-12.698	7.64306e-07	0.000276175	635.649	575.188	687.784	164.858	248.362	208.535
42	ENSSSCG00000017054	CYFIP2	100523290	2975.01	-1.22419	0.0475211	-25.761	1.1929e-06	0.000411296	4167.25	4041.85	4293.02	1791.78	1838.14	1718.05
43	ENSSSCG00000004127	PLAGL1	733596	1439.99	1.27525	0.0583458	21.8567	1.19377e-06	0.000411296	823.847	867.183	830.491	2058.92	2046.4	2013.08
44	ENSSSCG00000016782	OTULINL	-	2792.57	-1.28967	0.062055	-20.7827	1.52101e-06	0.000502583	3739.96	3871.52	4284.43	1665.43	1463.01	1731.08
45	ENSSSCG00000016983	STC2	100126236	25.7424	3.33347	0.49997	6.66733	1.52658e-06	0.000502583	7.68156	4.14177	2.14597	40.9136	56.9163	42.6549
46	ENSSSCG00000027677	gene_sourceensembl	-	76.1823	-2.32014	0.287014	-8.0837	2.11697e-06	0.000681803	109.462	141.856	128.758	19.2535	38.8065	18.9578
47	ENSSSCG00000023090	BEST1	397169	78.2205	2.15803	0.253376	8.5171	2.43394e-06	0.000756586	24.9651	26.4038	35.4085	108.301	147.465	126.78
48	ENSSSCG00000011298	CDCP1	100512497	195.612	1.69158	0.151367	11.1754	2.45131e-06	0.000756586	83.537	97.3316	95.4957	296.022	316.92	284.366
49	ENSSSCG00000033520	IL23A	100155546	119.264	1.85877	0.196543	9.45731	6.23046e-06	0.00188376	54.7311	48.1481	52.5763	166.061	205.675	188.393
50	ENSSSCG00000000588	PLEKHA5	100523186	219.337	1.69887	0.162612	10.4474	8.62657e-06	0.00255605	89.2981	101.473	120.174	405.526	296.223	303.324
51	ENSSSCG00000023320	gene_sourceensembl	-	98.7036	1.9358	0.225012	8.6031	1.59903e-05	0.00464502	43.2088	35.7228	45.0654	144.401	187.565	136.259
52	ENSSSCG00000011713	P2RY12	503659	22.6816	-3.51606	0.609169	-5.77189	1.8114e-05	0.00516074	38.4078	44.0063	42.9194	6.01671	0	4.73944
53	ENSSSCG00000013498	EBI3	100522599	342.898	1.57297	0.141759	11.0961	2.65122e-05	0.00741092	221.805	154.799	142.707	567.977	461.798	508.305
54	ENSSSCG00000040648	CCL8	100302703	10940.1	1.14349	0.0366732	31.1806	4.56227e-05	0.0125167	6642.63	6835.47	6978.7	15133.2	14388.2	15662.7
55	ENSSSCG00000057079	SHAS2	397120	148.072	1.74335	0.199957	8.71864	0.000100575	0.0270912	59.5321	79.2113	63.3062	170.875	269.059	246.451
56	ENSSSCG00000036844	GPR171	110256318	48.1881	2.11529	0.310579	6.81078	0.000164713	0.0435754	20.1641	15.5316	19.3137	69.7938	80.2002	84.125
57	ENSSSCG00000056213	gene_sourceensembl	-	2165.09	1.22449	0.0627751	19.506	0.000174371	0.0453212	1325.07	1381.8	1175.99	3080.56	3197.66	2829.44
