# Supplementary material for: Transcriptome analysis of differences in the infection of African swine fever virus (SY-1 strain) in iPAMs and PAMs
Source: Front Immunol. 2025 Dec 5;16:1692373. doi: 10.3389/fimmu.2025.1692373 (PMC12714971; doi:10.3389/fimmu.2025.1692373)
Supplement: Supplementary Table 1 — The siRNA primers used during designing. [file DataSheet1.zip › Supplementary Tables/Supplementary Table 5.xlsx]

## Sheet: Sheet1
	ENSEMBL	SYMBOL	ENTREZID	baseMean	log2FoldChange	lfcSE	stat	pvalue	padj	Mock-1	Mock-2	Mock-3	3hpi-1	3hpi-2	3hpi-3
1	ENSSSCG00000001906	CYP1A1	403103	3385.53	3.38518	0.0645014	52.4823	1.25533e-299	1.84559e-295	609.848	600.604	566.656	6209.03	5723.25	6603.78
2	ENSSSCG00000016420	INSIG1	403162	3111.88	-2.49113	0.0562379	-44.2963	3.2836e-155	2.41377e-151	5280.18	5382.41	5185.03	945.262	1004.22	874.192
3	ENSSSCG00000004509	LIPG	100155736	23514.5	-1.83289	0.043217	-42.4114	4.58359e-83	2.24627e-79	35991	36531.7	37640.9	9909.93	10959.9	10053.6
4	ENSSSCG00000028512	LDLR	396801	14226.3	-1.69815	0.0435401	-39.002	3.65672e-58	1.34403e-54	22025.5	20792.9	22426.3	6720.55	6954.3	6438.32
5	ENSSSCG00000032843	AHRR	100624847	1080.72	2.01607	0.0827729	24.3567	6.13923e-35	1.80518e-31	421.35	450.453	415.318	1548.72	1790.9	1857.55
6	ENSSSCG00000011775	KLHL24	100513048	203.655	3.09959	0.182039	17.0271	4.45728e-31	1.09218e-27	29.938	53.0533	43.8535	338.267	391.791	365.029
7	ENSSSCG00000002754	NQO1	100286873	2777.92	1.63567	0.0555297	29.4558	1.2107e-30	2.54282e-27	1312.84	1435.44	1308.73	4359.76	4205.57	4045.16
8	ENSSSCG00000011495	PRICKLE2	100520050	5655.39	1.47235	0.0414149	35.5512	1.96717e-30	3.61517e-27	2931.71	3010.03	3045.67	8276.35	8262.68	8405.89
9	ENSSSCG00000039758	gene_sourceensembl	-	148.322	3.43401	0.219383	15.6531	6.64694e-29	1.08581e-25	27.7204	22.0221	25.7962	275.8	244.354	294.24
10	ENSSSCG00000002495	SYNE3	100525411	742.268	1.92719	0.0843282	22.8535	2.01789e-28	2.96671e-25	293.836	304.306	327.611	1169.2	1152.69	1205.96
11	ENSSSCG00000039745	HMOX1	445512	2256.94	1.64468	0.0591935	27.7847	6.362e-28	8.5031e-25	1148.73	1073.08	1061.08	3610.15	3265.27	3383.34
12	ENSSSCG00000010554	SCD	396670	18279.1	-1.37633	0.036638	-37.5657	4.73116e-25	5.79646e-22	25685.7	26689.8	26799.6	10034.9	10370.1	10094.6
13	ENSSSCG00000035928	CLDN3	431781	3855.85	1.56646	0.0558431	28.0512	1.76435e-24	1.99534e-21	2137.79	1819.83	1886.56	5816.54	5660.36	5814.02
14	ENSSSCG00000014016	SQSTM1	100518718	15129.2	1.39865	0.0395357	35.377	3.27154e-24	3.43559e-21	8711.96	8199.24	8057	21909.6	21791.9	22105.5
15	ENSSSCG00000007718	CLDN4	733578	33013.2	1.47156	0.047025	31.2932	5.74352e-24	5.62941e-21	18193.4	16491.6	17814	47635.5	46533.5	51411
16	ENSSSCG00000035863	PLIN2	397402	12596.7	1.47295	0.0492185	29.9267	3.6567e-22	3.36005e-19	6950.05	6821.86	6249.55	19318.9	17495.6	18744.4
17	ENSSSCG00000035673	HBP1	100519099	1300.2	1.63443	0.0692939	23.5869	2.70296e-20	2.33758e-17	617.61	640.644	640.605	2094.43	1859.98	1947.96
18	ENSSSCG00000024881	TCP11L2	100620963	163.112	2.78317	0.196454	14.1671	5.59064e-20	4.56631e-17	33.2644	35.0352	54.1719	286.407	311.371	258.42
19	ENSSSCG00000035430	YPEL3	100624297	543.768	1.88006	0.0980936	19.1659	1.46124e-19	1.13069e-16	247.266	220.221	229.586	909.903	840.29	815.344
20	ENSSSCG00000000843	TXNRD1	396681	3802.47	1.43148	0.0500479	28.6023	3.30751e-18	2.43135e-15	2108.97	2016.03	2044.78	5741.11	5636.64	5267.33
21	ENSSSCG00000011147	gene_sourceensembl	-	68.2949	4.23615	0.377934	11.2087	5.51077e-18	3.85807e-15	5.54407	11.0111	4.29936	129.649	138.158	121.108
22	ENSSSCG00000004617	ATOSA	-	273.935	2.19709	0.144049	15.2523	4.7736e-17	3.19007e-14	104.229	76.0765	113.503	421.95	453.653	474.196
23	ENSSSCG00000005045	BMP4	100113425	576.558	1.75752	0.0919368	19.1166	8.63887e-17	5.52212e-14	257.245	257.259	274.299	900.474	860.91	909.16
24	ENSSSCG00000000645	GABARAPL1	100462751	2167.21	1.51218	0.0632511	23.9075	2.80472e-16	1.71812e-13	1093.29	1076.08	1201.24	3439.25	3108.56	3084.83
25	ENSSSCG00000005277	GCNT1	106508649	218.185	2.23437	0.156864	14.244	1.78662e-15	1.05068e-12	64.3113	82.0825	81.6878	385.412	373.233	322.385
26	ENSSSCG00000011793	LIPH	100737989	304.671	2.01129	0.128959	15.5963	2.21844e-15	1.25444e-12	131.949	121.122	110.923	522.133	485.615	456.286
27	ENSSSCG00000026044	FDFT1	100312971	3082.39	-1.40771	0.0522985	-26.9169	3.19843e-15	1.7416e-12	4549.47	4642.67	4242.61	1665.41	1681.61	1712.56
28	ENSSSCG00000045298	gene_sourceensembl	-	210.688	2.29864	0.167842	13.6953	5.0783e-15	2.66647e-12	59.876	73.0735	79.1082	412.521	310.34	329.208
29	ENSSSCG00000040162	NUPR1	110260086	342.663	1.834	0.117508	15.6075	6.35493e-13	3.22173e-10	164.105	148.149	139.299	544.527	526.856	533.044
30	ENSSSCG00000027157	SLC40A1	100737517	2675.43	1.42042	0.0593019	23.9523	6.73038e-13	3.29834e-10	1539.03	1509.52	1323.34	3782.23	3968.44	3930.03
31	ENSSSCG00000006755	DENND2C	-	4665.41	1.33302	0.0470858	28.3105	7.59952e-13	3.60414e-10	2526.99	2779.79	2644.97	6639.23	6818.2	6583.31
32	ENSSSCG00000017260	WIPI1	100462758	187.575	2.02209	0.156562	12.9156	3.32416e-11	1.52725e-08	74.2906	73.0735	74.8089	307.623	303.123	292.535
33	ENSSSCG00000029592	GPRC5A	100624186	3630.29	1.33623	0.0537457	24.862	1.97663e-10	8.80619e-08	2134.47	1934.95	2111.85	5091.69	5037.61	5471.16
34	ENSSSCG00000022649	SLC7A11	100623148	1424.01	1.89466	0.143362	13.2159	2.18045e-10	9.42853e-08	543.319	699.703	567.515	2178.11	2508.5	2046.89
35	ENSSSCG00000035284	BMF	110261428	1142.18	1.51216	0.0826953	18.286	2.94451e-10	1.23686e-07	543.319	567.571	665.541	1651.26	1590.88	1834.52
36	ENSSSCG00000016872	HMGCS1	100524223	5284.59	-1.3632	0.059625	-22.863	5.5934e-10	2.28428e-07	7095.31	8271.31	7460.25	3059.73	3075.56	2745.39
37	ENSSSCG00000010452	IFIT1	100153038	70.5093	2.66074	0.273138	9.74137	6.00102e-10	2.38451e-07	18.8498	19.0191	19.7771	128.471	117.537	119.402
38	ENSSSCG00000033844	CYP1B1	-	57.7717	2.82787	0.328974	8.59604	1.37786e-08	5.33087e-06	13.3058	15.0151	14.6178	75.4324	96.9168	131.342
39	ENSSSCG00000032398	VGLL3	100233225	315.183	1.68477	0.123444	13.6481	1.45137e-08	5.47128e-06	134.167	144.145	168.535	497.382	464.995	481.872
40	ENSSSCG00000056754	gene_sourceensembl	-	1020.77	1.46146	0.0838918	17.4208	1.89164e-08	6.95273e-06	620.936	482.485	531.401	1416.71	1511.49	1561.61
41	ENSSSCG00000001085	DCDC2	100153025	817.374	1.42275	0.0800944	17.7635	6.52322e-08	2.33913e-05	408.044	479.482	443.694	1178.63	1211.46	1182.93
42	ENSSSCG00000010922	ELF3	100524949	2816.56	1.36498	0.0694996	19.6401	7.54338e-08	2.64054e-05	1543.47	1478.49	1703.41	3957.84	3724.08	4492.07
43	ENSSSCG00000029201	AJUBA	100626166	8245.38	1.24886	0.0478336	26.1084	9.82802e-08	3.36027e-05	5149.34	4928.95	4579.68	11818.1	11185.6	11810.5
44	ENSSSCG00000005981	FBXO32	733657	1338.66	1.3178	0.0634027	20.7846	2.68714e-07	8.97872e-05	761.756	756.761	779.904	1901.13	1967.21	1865.23
45	ENSSSCG00000058221	gene_sourceensembl	-	896.415	1.4259	0.0875261	16.2912	5.69367e-07	0.000186019	488.987	446.449	523.662	1164.49	1363.02	1391.88
46	ENSSSCG00000033015	B3GNT7	100737088	49.651	2.75922	0.364354	7.57291	6.88412e-07	0.000220022	15.5234	13.0131	10.3185	51.8598	108.258	98.933
47	ENSSSCG00000011239	TRANK1	102163142	148.629	1.88428	0.18689	10.0823	1.11414e-06	0.000348514	80.9435	54.0543	55.8917	253.406	240.23	207.247
48	ENSSSCG00000046312	gene_sourceensembl	-	168.214	1.78287	0.169403	10.5244	1.90615e-06	0.000583839	68.7465	84.0845	73.949	261.656	289.72	231.128
49	ENSSSCG00000010853	EPHX1	397639	575.205	1.40479	0.0887145	15.835	2.52298e-06	0.000756997	323.774	305.307	317.293	828.578	841.321	834.96
50	ENSSSCG00000027882	C1orf115	-	49.7651	2.55447	0.341504	7.48006	2.65901e-06	0.000777983	14.4146	9.00906	19.7771	68.3606	80.4204	106.609
51	ENSSSCG00000057632	gene_sourceensembl	-	24.5782	3.41509	0.530938	6.43217	2.69876e-06	0.000777983	5.54407	1.00101	6.0191	40.0735	45.3653	49.4665
52	ENSSSCG00000017507	gene_sourceensembl	-	1130.88	1.30772	0.0677778	19.2943	2.81072e-06	0.000794677	658.636	640.644	652.643	1666.58	1559.95	1606.81
53	ENSSSCG00000028481	CALCOCO1	100625970	1638.87	1.28522	0.062965	20.4116	2.95266e-06	0.000819056	1000.15	889.895	970.795	2402.05	2244.55	2325.78
54	ENSSSCG00000034321	TP53INP1	100157451	590.008	1.41192	0.091168	15.4871	3.117e-06	0.000848633	294.945	329.331	341.369	825.042	874.314	875.045
55	ENSSSCG00000059094	gene_sourceensembl	-	38.7015	-2.70578	0.379844	-7.1234	3.54879e-06	0.000948624	67.6377	60.0604	73.949	5.89315	14.4344	10.2344
56	ENSSSCG00000027688	RNF183	100622036	172.738	1.72487	0.161742	10.6644	3.70314e-06	0.000972208	79.8347	88.0886	73.0891	281.693	248.478	265.243
57	ENSSSCG00000059634	NATD1	110256145	132.173	1.96849	0.217477	9.05148	4.22814e-06	0.00109056	41.0261	43.0433	75.6687	232.19	174.244	226.864
58	ENSSSCG00000031141	ABCA13	-	90.4397	2.01145	0.229292	8.77247	5.13973e-06	0.00130283	32.1556	35.0352	40.414	135.543	134.034	165.457
59	ENSSSCG00000057805	gene_sourceensembl	-	95.1045	2.05481	0.240487	8.54438	5.7686e-06	0.00143746	37.6997	31.0312	42.1337	119.042	150.53	190.19
60	ENSSSCG00000003395	PIK3CD	100518131	108.251	1.89627	0.205434	9.23057	6.41985e-06	0.00157308	46.5702	39.0392	51.5923	162.651	182.492	167.163
61	ENSSSCG00000039947	KCNJ2	397293	525.794	1.43948	0.102382	14.06	8.82932e-06	0.00210253	297.162	305.307	249.363	728.394	829.979	744.556
62	ENSSSCG00000025208	RNF39	100141418	178.921	1.69265	0.161394	10.4877	8.86661e-06	0.00210253	93.1404	83.0835	78.2483	284.05	243.323	291.682
63	ENSSSCG00000015010	EXPH5	-	384.045	1.46614	0.109366	13.4058	1.012e-05	0.00236165	197.369	213.214	202.07	528.027	593.873	569.717
64	ENSSSCG00000009505	MBNL2	100519915	1912.94	1.25525	0.0609268	20.6026	1.3981e-05	0.0032117	1145.41	1121.13	1121.27	2706.14	2854.92	2528.76
65	ENSSSCG00000015523	RALGPS2	100737809	896.541	1.31141	0.0761611	17.2189	2.16757e-05	0.00490272	487.878	551.554	505.605	1239.92	1302.19	1292.1
66	ENSSSCG00000011848	TFRC	397062	14289.3	-1.18659	0.0464781	-25.5301	2.9776e-05	0.00663283	18622.5	21193.3	19750.4	8604.01	8784.38	8781.15
67	ENSSSCG00000004506	CTIF	100152137	892.928	1.30645	0.0772077	16.9212	3.60662e-05	0.00791412	541.102	475.478	525.382	1308.28	1282.6	1224.72
68	ENSSSCG00000017991	PIK3R5	396851	45.9232	2.3945	0.355426	6.73698	4.3644e-05	0.00943609	19.9587	5.00503	18.9172	83.6828	81.4514	66.5239
69	ENSSSCG00000047083	gene_sourceensembl	-	447.292	1.39878	0.102527	13.643	5.02297e-05	0.0107026	238.395	237.238	260.541	683.606	651.611	612.361
70	ENSSSCG00000011704	WWTR1	100522573	312.251	1.50546	0.130707	11.5178	5.50685e-05	0.011566	160.778	137.138	189.172	421.95	492.832	471.637
71	ENSSSCG00000012399	FOXO4	733705	157.286	1.62319	0.169551	9.5735	0.000118663	0.0245716	80.9435	80.0805	70.5095	262.835	216.516	232.834
72	ENSSSCG00000006308	CREG1	100152373	1407.61	1.23253	0.063913	19.2845	0.000137271	0.02803	797.238	856.861	864.171	2002.49	2018.76	1906.17
73	ENSSSCG00000009742	ULK1	100151990	1172.4	1.25233	0.0713504	17.5519	0.000202722	0.0408276	663.071	681.685	734.331	1568.76	1642.43	1744.12
