# Supplementary material for: Transcriptome analysis of differences in the infection of African swine fever virus (SY-1 strain) in iPAMs and PAMs
Source: Front Immunol. 2025 Dec 5;16:1692373. doi: 10.3389/fimmu.2025.1692373 (PMC12714971; doi:10.3389/fimmu.2025.1692373)
Supplement: Supplementary Table 1 — The siRNA primers used during designing. [file DataSheet1.zip › Supplementary Tables/Supplementary Table 6.xlsx]

## Sheet: Sheet1
	ENSEMBL	SYMBOL	ENTREZID	baseMean	log2FoldChange	lfcSE	stat	pvalue	padj	Mock-1	Mock-2	Mock-3	6hpi-1	6hpi-2	6hpi-3
1	ENSSSCG00000039758	gene_sourceensembl	-	179.38	4.38142	0.257308	17.028	9.51386e-40	1.38579e-35	12.8631	16.2916	20.1367	316.119	329.287	381.582
2	ENSSSCG00000002754	NQO1	100286873	3249.5	1.97743	0.0763738	25.8914	8.41747e-38	6.13045e-34	1343.69	1246.3	1358.22	5183.81	5059.51	5305.45
3	ENSSSCG00000011147	gene_sourceensembl	-	91.0653	5.8927	0.519098	11.3518	2.14262e-21	1.04031e-17	2.9684	2.03644	4.02734	174.817	170.704	191.839
4	ENSSSCG00000004597	AQP9	100127153	57.03	4.77651	0.492918	9.69028	9.18574e-15	3.34499e-11	3.95786	3.05467	5.03417	115.035	133.331	81.7675
5	ENSSSCG00000010853	EPHX1	397639	739.203	1.60998	0.102636	15.6863	1.39817e-09	4.07316e-06	391.828	337.032	365.481	1134.04	1104.02	1102.81
6	ENSSSCG00000063387	AKR1C8	-	680.977	1.54396	0.104286	14.8051	9.13916e-08	0.000221868	334.439	374.706	334.269	997.27	998.972	1046.2
7	ENSSSCG00000004789	THBS1	492313	2823.82	1.3733	0.0799229	17.1828	1.50047e-06	0.00312227	1466.39	1582.32	1670.34	4163.89	4083.77	3976.21
8	ENSSSCG00000006308	CREG1	100152373	1590.73	1.35299	0.0844492	16.0213	1.45848e-05	0.0265553	942.961	836.979	905.144	2307.94	2281.78	2269.57
